# Supplementary material for: Neutrophil activation, acute lung injury and disease severity in Plasmodium knowlesi malaria
Source: PLoS Negl Trop Dis. 2024 Aug 16;18(8):e0012424. doi: 10.1371/journal.pntd.0012424 (PMC11357107; doi:10.1371/journal.pntd.0012424)
Supplement: S1 Dataset — (XLS) [file pntd.0012424.s007.xls]

## Sheet: Sheet1
code	category (2=HC, 1=SM, 0=NSM)	Severe malaria (1=Yes, 0=No)	Cit-H3 (ng/ml)	Ang-2 (pg/mL)	CFHb (ng/ml)	parasite count (/µL)	OPG (pg/ml)	tbil (umol/L)	creat (umol/L)	hb (g/dL)	Lowest Sa02 recorded date of enrolment (%)	Lowest SBP recorded date of enrolment (mmHg)	hco3 (mmol/L)	glu (mmol/L)	species confirmed by PCR (1=Pk, 0=Neg)	enrolment cohort	Sampling date time (if different from enrolment)	First antimalarial date time (if different from enrolment)	Enrolment date time	[NE (ng/mL)] at Day of Admission	NETs per µL blood = (%NETs*wbc*neu)/10	age (years)	Sex (1=Female, 0=Male)	wbc (10^3/µL)	neu (%)	rbc (10^6/µL)	hct (%)	mcv (fL)	plat (10^3/µL)	lymph (%)	mono (%)	eos (%)	sbp (mmHg)	Lowest rr recorded date of enrolment (bpm)	IF counts of NETs per µL blood	Nets per µl blood Day of discharge	IF Nets per µl blood Day of discharge	dbil (umol/L)	alb (g/L)	glob (g/L)	alt (U/L)	ast (U/L)	alp (U/L)	urea (mmol/L)	na (mmol/L)	k (mmol/L)	pulse (bpm)	dbp (mmHg)	neutrophil counted to 300
QEM709	0	0	3.1278			682		37.9	121	14.4	97	108	22.2	5	1	1			2013-07-23	318.471		34	0	5	85.1		40.3		15	9.4	3.6		110	24
QEM727	0	0	4.65088			5989			106	13.1	100	115		7.6	1	1			2013-08-28	124.712		37	0	4.8	56		37.9		86	26.7	15.7		115	20
QEM677	0	0	20.3784			303		20.8		13.7	98	110			1	1			2013-05-20	235.999		22	0	5.5	41.6		39.1		40	27.7	29.7		110	30
QEM692	0	0	2.47035			10920		9	82	9.6	100	84	20.4	5.1	1	1			2013-06-26	120.678		15	0	6.5	78		33.4		146	17.2	4.8		106	32
KK046	0	0	1.2306	1997.38		16864		12.8	88	8.8	99	119	27.8	8.4	1	1	2013-05-16		2013-05-16	106.551	69.2941	47	1	6.2	68.4	4.93	31.8	64.5	91	22.4	9.2		119	20				4.6	39	37	21		78	2.5	136	4.1			301
QEM743	0	0	6.99785			3543		60	123	14.5	97	123	23	7.2	1	1			2013-10-22	592.357		26	0	9	60.8		40.7		55	21.8	15.6		124	26
QEM735	0	0	9.12994			811		37.1	94	14	98	95	27.3	5.7	1	1			2013-09-25	268.022		47	0	7.3	53.7		41.2		59	27.4	19.5		100	22
QDM2257	0	0				266		9.5	51	13.2	97	97		6.2	1	2	2021-05-18 21:45:27	2021-05-18 23:15:27	2021-05-19 10:55:27	21.47	92.4677	61	1	4.9	58.5	4.71	41.1	87.2	137	22.4	13.4	3.5	175	20	9.52326	40.914	5.23322	1	44.6	26	11.2		91	4.7	139	4.1	106	89	300
QDM2437	0	0				2244		10.9	77	12	98	120		6.14	1	2	2021-10-29 02:11:27	2021-10-29 02:45:27	2021-10-29 09:19:27	37.1	29.0629	39	0	6.7	65.5	6.32	41.6	65.9	148	18.6	12.4	1.6	120	20	29.0629	64.961	9.46512	1.3	40.6	28	46.2		92	3.9	136	3.6	80	80	300
TK011	0	0	0.6			35008			98	15.5	97	147	26.6	7.5	1	1	2014-04-16		2014-04-16	234.673	40.6812	26	0	6.4	64.2	5.02	47.9	95.4	43	19.9	16.4		147	22										5.3	136	3.5			300
QDM2008	0	0				163			73	11.9	98	100		5.2	1	1	2020-07-21 16:35:27	2020-07-21 16:45:27	2020-07-21 16:30:27	116.9	67.456	13	1	6.5	53.1	4.46	36.6	82.2	120	26.9	16.9	2.1	120	20		70.752								4.1	136	3.5	92	69	301
QDM091	0	0	0.6			20689									1	1			2015-02-20	171.404		55	0
QDM094	0	0	2.17758			57760		19.3	105	13.8	98	91		4.8	1	1	2015-03-01		2015-03-01	170.436	247.977	25	0	9.5	73.8		39.1	80	33	6.4	18.3		91	20					26	34	50			6	135	4.5			300
PCM062	0	0	19.9756	6739.39	51506.6	16316	2246.45	152	100.2	11.5	97	111	15.8	7.9	1	1	2017-01-31 08:00:00	2017-01-30 17:30:00	2017-01-31 08:00:00	848.345	119.443	47	1	6.72	55.1	3.83	33.7	88	121	27.5	16.4	0.4	156	21				110.5	25	32	103	40	188	6.6	137	3.9	75	78	300
QEM701	0	0	3.42735			66605		9.1	99	10.3	98	94		7.4	1	1			2013-07-09	283.199		58	1	3.5	59.9		31.1		23	21.5	14		94	24
PCM054	0	0	2.90175	7527.74	58138.9	1805	5002.75	58.2	96.8	11.9	99	95		6.4	1	1			2017-01-14	116.365		40	0	7.23	52.7	3.94	33.5	85	46	31.3	15.6	0.1	106	20
KK111	0	0	11.9202			14549		26.2	83	11.9			27.8	5.4	1	1			2014-05-05	889.844		40	0	7	71.7	5.7	37.2	65.3	36	14	14.3
KK026	0	0	0.6	4102.04		9170		22.8	97	13.9			35.8	5.9	1	1			2013-01-21	655.35		24	0	7	62.1	5.27	42.9	81.4	35	17.3	15.6	0.9
QEM712	0	0	5.61208			4020		16.9	82	13.1	96	100	23.7	6.1	1	1			2013-07-24	190.073		19	0	8.7	48.5		39.7		59	29.9	21.6		100	24
PCM114	0	0	4.9527	6163.64	48704	38461	7582.55	30.1	61	10	99	100	19.7	5.7	1	1	2017-03-15 00:45:00	2017-03-14 23:00:00	2017-03-15 00:45:00	155.012	403.212	36	0	7.5	75.5	3.99	26.3	66	21	17.5	4.9		120	20					32.6	23	106	94	265	4.7	133	3.1	105	68	300
PCM100	0	0	48.3986	17642.8	19929.4	26312	9479.64	45.8	110.3	14.5	97	119	20.3	20.9	1	1	2017-03-03 03:05:00	2017-03-03 01:05:00	2017-03-03 03:05:00	809.59	71.3263	64	1	6.4	84.7	5.33	38.4	72.1	25	9.1	20.7		123	23					34	29	26	34	110	9	129	4.1	77	81	300
QDM2397	0	0				613		13.7	56	14.8	99	116		6.81	1	2	2021-08-26 19:48:27	2021-08-26 20:35:27	2021-08-27 09:45:27	54.07	29.2393	30	0	4.9	36.4	5.35	45.5	85.1	81	37.7	23.3	1.7	116	20	90.3089	64.85	85.6346		39.8	31	40.2	20	99	5.7	137	3.9	117	68	300
QEM650	0	0	0.6			1400		14.9	81	12.6	97	123	26.7		1	1			2013-03-04	41.7202		28	0	3.7	49.6		37.8		155	33.5	14.5		123	28
MK047	0	0	0.6			18804			84	10.4				8	1	1			2014-03-03	120.13		15	0	7.4	54.7	5.44	30.9	56.8	135	22.9	22.4
QDM2420	0	0				645		11.3	99	13.4	98	126			1	2	2021-10-04 07:01:27	2021-10-04 08:50:27	2021-10-04 14:24:27	49.25	55.4839	61	0	4.3	40	5.1	43.9	86.1	66	30.9	28	0.2	126	20	39.2182	34.41	13.1168		39.3	39	65.2			10.8	130	3.9	76	70	300
QDM2325	0	0				525		14.2	73	13.5	98	101			1	2	2021-06-29 14:31:27	2021-06-29 16:33:27	2021-06-30 09:40:27	241.8	190.257	33	0	4.2	44.5	5	42.4	84.9	72	31.6	21	2.4	119	18	60.2903	24.629	8.29136	3	37.8	28	13.3	16	78	3.6	137	3.4	93	70	300
QDM2410	0	0				134		10	91	12	97	112		6.47	1	2	2021-09-13 13:32:27	2021-09-13 14:55:27	2021-09-14 08:20:27	34.97	53.6824	33	0	5.4	50.7	5.83	39.6	68	82	29.4	15.7	3.3	132	20	71.1117	58.052	41.7377		37.2	29	33.1	25	51	4.1	140	4.4	96	69	300
QEM713	0	0	1.45792			66626									1	1			2013-07-25	187.586		65	0
QEM687	0	0	9.71138	15515		80363		36	218	13.2	95	147	24.8	5.6	1	1	2013-06-14		2013-06-14	418.673	299.35	62	0	9	74.6		43.6	5.3	44	21	4.4		147	40				27	28	39	73	116	98	16.7	129	3.9			300
QDM2389	0	0				1771		27.7	81	16	97	160		5.47	1	2	2021-08-23 09:13:27	2021-08-23 11:30:27	2021-08-24 08:55:27	35.5	44.8839	58	0	6.2	55.2	6.18	49.6	80.2	97	24.5	14.6	3.8	160	22	67.1059	30.811	41.0816		38.2	36	103.5	54	179	5.3	138	3.6	102	70	301
QEM639	0	0	2.75654			8515				13.7	96	122		5.5	1	1			2013-01-30	64.9752		43	0	6.5	81.9		45.8		52	12.1	6		122	28
QDM026	0	0	4.35545	2037.63		49584		13.2	87	14.6	90	94	29.3	7.7	1	1	2014-04-25		2014-04-25	1292.18	138.066	55	1	8.4	84.1	5.36	43.5	81.2	135	7.9	8		98	21				5.6	30	34	56			3.7	134	3	78	58	301
PCM083	0	0	4.41882	8034.01	182888	2739	2826.69	19.08	80	12.9	93	106	25.65		1	1	2017-02-17 16:52:00	2017-02-17 15:45:00	2017-02-17 16:52:00	74.4319	74.2279	57	0	8.1	55.9	4.64	37.1	80	56	16.9	24.6	0.5	133	23				5.18	37.16	31.3	52.68	90	125.52	3.61	127	3.7	84	73	300
MK021	0	0	7.70976	1890.12		16618		15.2	98	14.4			19.95	6.8	1	1			2013-07-21	169.227		20	0	8.5	60.8	5.44	42.4	77.9	30	19.7	19.5
KK081	0	0	1.62198			8497		13	110	15.3	97	134	30.9	5.7	1	1	2014-02-07		2014-02-07	389.126	67.3824	25	0	5.8	71.1	6.75	47.9	71	72	19.7	9.2		134	20				4.2	45.1	30.2	20.2		139	3.6	139	3.4			301
PCM116	0	0	195.506	3212.4	286885	69458	2781.39	44.4	78.2	12	98	103	22.7	5.9	1	1			2017-03-19	5775.13		40	0	10.75	63.3	4.3	37.5	87.2	56	19.8	16.4	0.3	103	21
QDM2385	0	0				7104		33.5	82	15.2	97	115		9.28	1	2	2021-08-20 11:27:27	2021-08-20 14:30:27	2021-08-20 14:29:27	53.9	140.123	52	0	7.4	58.7	5.18	44.7	86.2	60	20.5	20.1	0.3	115	18	219.939	179.165	28.7503		37.4	30	99.9	73	143	5.3	136	3.7	97	58	300
KK094	0	0	1.37771			8199		39.5	101	15.4	99	130		6.7	1	1	2014-03-08		2014-03-08	701.106	193.158	37	0	10.3	72.2	5.74	46.7	81.4	77	17.5	10.3		130	20				10.1	46	36	49.8		203	5.6	142	4.1			300
QEM720	0	0	8.30969			3575		40.3	81	12.7	98	103	19.1		1	1			2013-08-16	100.046		35	0	5	74		40.2		77	19.8	6.2		103	22
QDM2384	0	0				59		30.2	99	14.9	97	123		6.1	1	2	2021-08-19 09:31:27	2021-08-19 12:50:27	2021-08-20 08:40:27	67.54	40.6579	48	0	6	51.5	5.92	47.9	81	73	31.8	10.2	5.7	137	20	30.5941	206.247	47.9434		37.5	35	88.5		257	4.2	135	3.9	100	72	300
KK061	0	0	10.1997	3787.53	52578.7	9828	1429.56	45.2	92	12.9	98	125	32	6.9	1	1	2013-09-03		2013-09-03	236.445	145.592	34	0	5.4	70.1	4.49	38	84.6	56	11.3	15.5	1.4	125	20				34.8	34.4	25.3	45.1		129	5.2	135	3.4			300
QDM2494	0	0				725		17.2	98	14.2	100	106			1	2	2022-01-10 11:58:00	2022-01-10 13:10:27	2022-01-11 09:00:27	43.95	36.298	54	0	6.1	60.1	4.81	43.7	90.9	30	23.9	16	2	106	18	48.2382	63.831	32.2317	5.2	32.4	34	21.5		94	14.5	131	4.4	70	61	300
QDM2181	0	0				55		19.9	56	11.6	100	130		8.1	1	2	2021-03-11 11:52:27	2021-03-11 11:30:27	2021-03-12 10:35:27	37.64	87.9466	63	0	5.5	54.9	4.3	37.8	87.9	98	24.3	15.7	4.5	139	20	39.7303	165.281	45.6697	4.8	35.2	27	21.1	18	102	3.9	140	2.9	68	70	300
KK105	0	0	12.7746			12618				14.4			21.4		1	1			2014-04-13	650.67		29	0	6.6	68	6.4	46	71.9	63	20.6
KK119	0	0	0.6			9333		17	64	17.2			33.4	5.7	1	1			2014-05-26	687.615		42	0	6.1	56.3	6.08	51.1	84	49	14.9	26.5
KK030	0	0	47.4121	2980.08	30053.4	6390	2399.41	14.2	105	13.6	97	129	26.7	7.2	1	1	2013-02-10		2013-02-10	886.308	30.2178	26	0	6	76.3	7.13	43.8	61.4	104	9.3	10.4	1.9	129	22				6.2	39	33	121.3		95	4.2	132	4			301
QEM698	0	0	1.99324	11335.1	12249.3	47567		15.6	84.1	12.6	98	109	30.8		1	1	2013-07-03		2013-07-03	111.552	85.4615	54	0	5.5	40.4		37.6	79.7	4	36	15.4		109	28							74.3		108	10.7	131	3.7			300
MK034	0	0	7.55139	2319.94		35873	2013.63	34.6	78	13.1	98	125	22.8	7.3	1	1	2013-10-14		2013-10-14	720.669	84.8571	20	0	5.5	59.4	6.16	39.7	64.5	112	24.6	16		125	20					44	31	46		130	6	134	3.6			300
QDM2468	0	0				30024		43.1	99	16.6	98	132			1	2	2021-12-05 22:09:27	2021-12-05 23:00:27	2021-12-06 08:51:27	56.54	26.1927	27	0	10.8	73	5.58	49.1	88.1	68	10.6	13.9	0.6	132	18	78.0594	10.866	48.5978	11.8	43.7	28	31.1		94	4.7	133	3.7	84	50	300
QEM729	0	0	0.6			8462		30.2	70	12.9	97	122		5.6	1	1			2013-09-12	56.9647		41	0	7	52.1		36.4		109	30.4	17.4		122	20
KK123	0	0	8.40813			11638		20.5	118	12.3			16.2	6.8	1	1			2014-06-17	629.914		41	0	9.2	60.9	5.35	37.3		53	16.1	23
MK007	0	0	1.52523			6284		8.6	53	11.7			21.1	4.1	1	1			2013-02-15	94.0412		54	1	5.9	45.5	3.68	34.7	94.3	28	36.8	18.7
KK089	0	0	0.6			8585		20.2	80	12.3	99	143	29	7.5	1	1	2014-02-23		2014-02-23	175.107	86.1889	60	1	6.3	70	5.66	38.1	67.3	99	20.5			143	22				20.4	44.3	39.7	28.7		71	7.1	141	3.1			301
QDM2079	0	0				12480		46	143	12.7	97	106		5.85	1	2	2020-12-06 19:07:27	2020-12-06 20:00:27	2020-12-07 12:45:27	107.47	238.194	55	0	14.2	52	5.73	41.3	72.2	88	32	15	0.5	106	20	48.9007	70.985	10.3429	23.9	35.1	35	48.9	34	315	7.9	129	4	114	60	300
QEM725	0	0	5.44494			4840		15.7	82	11.3	99	120	24.2	7.5	1	1			2013-08-26	315.098		23	0	8.4	47		31.8		115	30.5	20.6		128	20
PCM093	0	0	132.194	5755.39	23589.5	1678	1748.98	11.6	71.4	10.8	100	106	15.5	5.9	1	1			2017-02-22	450.976		34	0	8.05	50.9	4.31	33.5	77.7	68	39.8	9.1	0	107	19
PCM286	0	0	0.6	4092.5	8332.25	22212	1471.29	16.3	77	13.4	98	103	25	6.2	1	1	2017-09-11 15:00:00	2017-09-11 11:50:00	2017-09-11 15:00:00	101.028	72.3987	18	0	7.2	44.1	6.02	41.8	69.4	102	2.4	23.2		103	25					37	32	34	17	159	4.7	134	3.5	72	63	300
QDM2359	0	0				340		19.7	126	13.1	97	118			1	2	2021-07-13 12:16:27	2021-07-13 16:00:27	2021-07-14 09:55:27	45.17	173.931	41	0	5.7	56.9	4.5	39.4	87.5	117	23.2	17.9	0.7	118	20	104.623	27.148	27.1475	5.4	43.4	24	35.1		113	8.3	135	4	67	58	300
QDM2162	0	0				104		12.9	81	14.9	99	118		4.8	1	2	2021-02-22 15:39:27	2021-02-22 18:30:27	2021-02-23 10:45:27	63.05	140.795	16	0	6.9	40.3	5.96	50.3	84.3	69	20.1	27.8	9.4	118	20	18.4152	70.616	30.6634	4.5	42.7	30	204.8	98	207	3.5	138	3.7	92	66	300
QEM647	0	0	9.67897			1047		21.4	120	11.9	96	93		5.9	1	1			2013-02-19	239.648		49	0	9.1	37.6		33.8		41	31.8	30.1		94	22
QDM2354	0	0				21273		40.9	88	15.7	98	125		6.94	1	2	2021-07-12 20:17:27	2021-07-12 20:55:27	2021-07-13 09:55:27	192.93	325.693	27	0	9.5	62.2	5.53	49.5	89.5	130	13.1	12.6	11.5	125	18	58.505	58.515	26.4342	9.8	42.1	22	18.6		121	4.5	133	3.9	101	66	120
QEM700	0	0	5.05817			7697		17.6	80	10.8	98	94	23.7		1	1			2013-07-08	176.266		18	0	4.3	55.7		30.5		15	16	27.8		105	22
KK093	0	0	0.6			13130		58.7		12.8			27	8.6	1	1			2014-03-06	258.73		55	0	8.9	64.4	5.59	39.5	70.7	37	16.1	19.5
KK023	0	0	2.25101	4928.45	148481	26059	1521.73	17.8	64	11.6	96	93	26.5	7.2	1	1	2013-01-12		2013-01-12	112.753	462.176	25	1	6.9	65.8	5.15	36.1	70.1	154	14.3	16.8	1.1	93	20				6.2	41	40	15		63	3.4	139	3.9			300
QEM702	0	0	0.6			640		14	87	13	98	120			1	1			2013-07-10	76.8231		26	0	6.7	60.2		41.7		87	31.5	8.4		120	26
MK082	0	0	7.39574			30529		18	90	13.6	98	126	22.8	9.9	1	1	2014-10-04		2014-10-04	660.056	209.474	22	0	8.8	67.3	4.98	41.5	83.4	123	18.5	14.2		126	21										5	137	3.7			300
QDM2025	0	0				887		42	74	14.6	99	120		4.91	1	1	2020-08-12 11:20:27	2020-08-12 12:30:27	2020-08-12 11:55:27	22.59	15.9437	22	0	7.5	32.1	5.02	46.5	92.5	86	41.8	23.7	0.6	130	20		9.179		14.7	39.7	23	117.1	54	145	3.9	133	3.6	66	83	300
QEM697	0	0	3.84548			1610			107	12.5	97	102	20		1	1			2013-06-28	139.739		47	0	4.6	56		34.7		39	28.8	12.8		113	32
KK108	0	0	34.8646			6346		12.3	82	13.3			27	5.7	1	1			2014-04-23	792.045		54	0	4.9	74.9	5.49	40.5	73.8	42	21.3	3.8
MK065	0	0	1.59991			11480			106	13	98	108	20.9	6.4	1	1	2014-07-12		2014-07-12	277.644	34.05	26	0	5.7	45.4	4.62	38	82.2	55	32.2	22.4		108	21										6.5	131	3.8			300
KK012	0	0	0.6			13992		9.8	94.7	12.9	96	148	26.8	5.6	1	1	2012-12-10		2012-12-10	180.826	28.6	25	0	8.8	49.4	4.57	39.1		44	16.6	24.4	4.6	148	18				3.8	47.8	29.9	16.3		76	6	130	4			302
MK026	0	0	3.02535	3809.92		12968	1997.95	7.9	85	10.1	100	108	19.95	10.2	1	1	2013-09-02		2013-09-02	359.11	303.067	59	1	6.5	60.8	5.07	31.1	61.3	210	25.3	13.9		108	20					28	34	39		161	6	142.2	2.7			301
PCM033	0	0	5.23727	5010.58	1.30378e+06	3145	595.298	20.7	118	14.5	98	100	22.6	4.9	1	1	2016-12-09 14:00:00	2016-12-09 11:15:00	2016-12-09 14:00:00	223.605	138.645	17	1	7	61.4	5.06	38	75.1	54	26.8	23		121	21					39	26	25.9	28	140	7.6	131.3	4.8	86	68	300
MK037	0	0	1.63652	3975.93		12054	2620.26	17.2	110	14.3	99	143		9.5	1	1	2013-12-04		2013-12-04	234.317	18.4977	47	0	8.2	67.9	4.94	42.7	86.4	202	18.6	13.5		143	20					36	53	50		134	4.6	135	5.4			300
QDM2154	0	0				1663		22.9	85	13.1	96	111		8.19	1	2	2021-02-17 12:39:27	2021-02-17 15:15:27	2021-02-18 09:30:27	136.25	92.6769	17	0	4.8	50.2	4.83	40.5	83.7	113	25.5	22.9	0.4	111	18	62.587	22.886	30.4145	4.6	36.1	27	20.3	28	63	4.1	134	3.1	85	58	300
PCM022	0	0	9.49006	23696.7	10760.8	14162	2790.85	23.7	92	11.3	97	137	18.7	6.4	1	1	2016-11-20 17:30:00	2016-11-20 12:55:00	2016-11-20 17:30:00	164.719	16.019	16	0	5.8	5.8	5.31	31	58.3	43	21.3			137	22					27.4	24	34.2	27	232	10.1	135.4	4.94	108	53	300
QDM2083	0	0				1051		16	95	12.8	100	119			1	2	2020-12-07 15:47:27	2020-12-07 19:30:27	2020-12-08 10:50:27	276.61	125.812	44	0	6.6	30.5	6.73	43.3	64.3	43	45.5	21.7	0.9	142	18	45.899	56.662	31.8918		38.1	31	74.3	28	69	6.8	137	3.5	93	76	300
PCM265	0	0	9.47298	8449.16	47758.9	54461	4840.13	36.1	80.6	14.5	95	127	27.1	6.6	1	1	2017-07-21 15:25:00	2017-07-21 03:00:00	2017-07-21 15:25:00	169.197	606.815	56	0	6.49	73.1	4.68	41.3	88.2	42	14.2	12.2	0.2	127	20				11.4	30	37	44	32	73	5.4	131	3.8	115	65	300
KK129	0	0	1.82052			32185		34	111	13.9	96	127	31.4		1	1	2014-09-10		2014-09-10	245.688	365.657	24	0	10.8	71.1	5.14	43.2	84	55	17.1	11.8		127	20				12.5	44.5	28.2	27.5		132	6.6	134	4			300
QEM762	0	0	27.7268			250635									1	1			2013-12-07	426.447		29	0
KK106	0	0	9.79693			13849		11.5	156	10			18.3		1	1			2014-04-15	301.577		72	0	7.3	66.1	5.08	31.2	61.4	85	12.7	21.2
KK024	0	0	4.7935	13201.6	54485.2	8162	2121.34	44.9	87	14.2	98	116	29.8	6.2	1	1	2013-01-14		2013-01-14	190.571	431.637	31	0	10.6	59.6	5.18	43.3	83.6	30	14.5	21.4	0.7	116	20				33.9	39.2	28.9	65.2		120	7.2	130.4	4.1			300
QDM2265	0	0				19176		20.8	67	12.5	97	120		16.49	1	2	2021-05-24 21:03:27	2021-05-24 22:00:27	2021-05-25 10:10:27	207.56	197.4	35	1	9.4	72.1	5.48	41.8	76.3	80	9.9	16.1	0.7	145	22	89.1763	10.033	10.0664	6.6	31.4	29	12.3		46	6.9	128	3.7	129	82	300
QDM2465	0	0				17784		47	117	13.8	98	122			1	2	2021-11-29 09:56:27	2021-11-29 12:45:27	2021-11-30 09:00:27	63.61	35.202	36	0	8.7	61.3	5.33	50	93.9	80	21.3	15.4	0.7	122	20	172.035	66.042	75.2312	16.5	38.2	24	34.8		204	8.2	134	3.7	82	76	301
QDM2326	0	0				16368		26.5	91	15.4	98	138		5.64	1	2	2021-06-29 16:49:27	2021-06-29 17:25:27	2021-06-30 09:09:27	196.44	612.878	24	0	9.3	66.5	4.76	47.2	99.1	54	22.1	11.4	1.4	138	20	81.375	27.725	27.7248	6.7	41.2	34	37	32	88	5.3	131	3.1	114	76	300
KK085	0	0	1.33294			13425		18.5	94	14.4	99	144	24.4	5.6	1	1	2014-02-11		2014-02-11	380.673	73.1557	24	0	7.5	59.5	5.87	43.7	77.1	43	25.7	14.8		144	20				5.3	45	32.3	89.8		97	2.5	135	4.3			300
KK122	0	0	16.7399			24751		14.9	102	16	100	141	23.6	8	1	1	2014-06-13		2014-06-13	240.969	181.462	50	0	5.3	71.9	5.17	44.9	86.7	66	14	14.1		141	22				5.3	32.7	15	28.6		59	5.5	136	3.3			300
TK021	0	0	2.90175			13633		15	84	10.4	92	90			1	1	2014-06-08		2014-06-08	441.841	120.652	55	1	9.8	75.1	4.84	36.4	75.2	54	10.5	14.4		90	19					25	38	61		208	6.6	127	3.6			300
QDM2022	0	0				648		19	85	14.6	97	120		5.15	1	1	2020-08-07 11:13:27	2020-08-07 11:20:27	2020-08-07 11:00:27	45.44	28.8	21	0	7.2	60.8	5.47	56.5	103.2	130	21.6	14.5	2	139	20		26.455		4.2	44.8	33	29.3	20	89	1.9	135	3.8	111	84	302
KK118	0	0	0.6			6517		7.3	79	13.8			29.1	6	1	1			2014-05-23	342.118		63	0	7	39.5	5.9	42.1	71.4	84	30.3	30.5
PCM294	0	0	8.66313	4277.6	20836.6	7245	8320.71	22.4	161.1	14.9	94	140	27	5.2	1	1	2017-09-19 21:30:00	2017-09-19 15:10:00	2017-09-19 21:30:00	1134.6	296.164	85	0	8.38	69.8	5.16	43.9	84.9	54	16.6	13.1	0	148	28					30	34	27	54	67	23.3	138	4.3	86	80	300
MK044	0	0	5.06799			19759			87	14.7			23.75	9.4	1	1			2014-02-26	134.644		36	0	15.7	71.9	4.57	43.2	94.6	262	21.8	6.3
QDM2163	0	0				11196		35	90	11.2	99	95		6.6	1	2	2021-02-22 16:09:27	2021-02-22 18:40:27	2021-02-23 11:00:27	335.65	154.58	43	1	7.2	60.7	4.24	35.8	84.6	69	22.6	14.7	0.8	100	20	260.306	8.264	20.4557	8.9	36.5	34	14.9	21	99	11	129	4	87	55	300
MK041	0	0	1.32889			6531			99	13.8			27.55	5.7	1	1			2014-02-14	352.692		22	0	8	56	4.64	38.9	83.8	103	30.9	13.1
KK112	0	0	12.5517			6579		18.6	88	14.1	96	125	34.8	6.8	1	1	2014-05-11		2014-05-11	639.077	30.701	27	0	5.1	60.8	5.51	43.3	78.6	75	21	16.5	0.8	125	18				7.7	40.6	38.9	308.9		117	4.6	138	3.6			300
PCM390	0	0	3.81139	8601.38	39702.5	14836	5166.68	26.7	68	11.6	90	94	19.7	8.5	1	1	2018-01-16 16:00:00	2018-01-16 12:08:00	2018-01-16 16:00:00	139.206	33.1075	49	1	6	84.7	5.28	32	60.6	39	10.6			98	21				11.4	30	33	14	25	78	6.3	120	3.8	78	58	305
QDM2287	0	0				31		14.7	87	14.9	98	100		8.7	1	2	2021-06-09 15:55:27	2021-06-09 18:20:27	2021-06-10 09:00:27	109.58	96.7338	21	0	6.4	33.9	6.31	49.8	78.9	77	35.9	25.3	2.9	107	20	35.5672	25.927	38.7624	4.4	38.4	29	13.3	16	49	5.8	136	3.4	81	62	300
KK019	0	0	4.84068			10634		11.5	128	12.4			27.9	5.3	1	1			2013-01-03	193.287		46	0	5.1	52.7	4.44	37.4	84.2	116	26.3	15.2	1.8
QEM721	0	0	0.6			486			65	8.1	97	121			1	1			2013-08-16	96.1784		30	1	3.6	66		26.4		169	23.7	10.3		126	22
TK022	0	0	0.6			6936		41	81	11.8	100	130		4.5	1	1	2014-06-10		2014-06-10	585.652	566.95	31	1	13.6	66.7	4.05	37.2	91.9	44	24.8	8.5		130	19				77	25	41	56		77	10.2	132	3.6			300
QDM2037	0	0				118		13	64	13.6	97	108			1	1	2020-09-01 12:19:27	2020-09-01 12:20:27	2020-09-01 12:19:27	74.33	50.682	30	0	5.9	52.4	4.76	41.1	86.4	62	20.7	24.9	1.1	120	18		19.833		2.3	42.8	25	26.4		56	3.2	137	3.7	86	74	300
KK060	0	0	0.6	2431.93	5913.82	6596	841.2	10.5	80	10.7	97	100	29.8	7.7	1	1	2013-08-23		2013-08-23	364.857	504.096	46	0	6.8	53.9	4.87	34.9	71.7	69	1.9			100	21				4.8	25.8	23.4	7.9		50	3.5	135	3.3			301
QDM2396	0	0				4464		52.5	65	14.2	99	125			1	2	2021-08-26 19:26:27	2021-08-26 19:00:27	2021-08-27 09:15:27	77.11	36.1113	59	0	7.1	76.8	5.25	42.1	80.2	78	9.7	10.6	2.5	125	20	53.9881	52.612	8.91429		44.2	31	37.2	35	106	3.3	136	3.2	100	74	300
MK001	0	0	4.22474			8384		24.3	91	13.9	97	126		5.9	1	1	2013-01-09		2013-01-09	555.751	196.329	21	0	8.1	50.9	5.15	40.7	79	64	33.9	15.2		126	20				12	28	43	88		65	5.6	128	3.3			300
KK043	0	0	7.42164			19701		39.2	131	13.9	98	99	24.5	7.3	1	1	2013-05-06		2013-05-06	433.617	29.6781	32	0	6.6	67.9	5.56	43.5	77.3	45	19.9	12.2		99	21				25.6	36	35	58		117	8.6	132	3.8			300
QEM667	0	0	54.0768			146		11	72	11.1	98	106	27.2	5.8	1	1			2013-04-19	699.86		26	0	7.3	31.3		32.7		133	48.6	16.8		110	24
QDM2120	0	0				18448		36	78	13.7	99	107		6.3	1	2	2021-01-06 04:26:27	2021-01-06 05:18:27	2021-01-06 10:50:27	67.16	121.935	25	0	7.2	52.5	4.64	39	84.2	65	23	23	0.8	121	20	25.0331	47.213	65.6678	9.9	34.4	26	46.7	54	86	7.9	132	3.7	66	76	300
QEM670	0	0	3.90163			5788									1	1			2013-04-28	584.215		36	0
QEM655	0	0	2.65505			890		23	94	12.3	98	106	24.4	6.8	1	1			2013-03-19	53.7976		42	0	8.9	48.1		34.4		125	29.4	20.9		130	21
KK066	0	0	11.2614	5046.65	3514.19	20929	1389.68	12.5	116	13.5	98	114	19.4	6.7	1	1	2013-09-24		2013-09-24	315.094	29.8053	21	0	7.8	57.7	4.5	38.7	86	75	17.5	19	2.5	114	20				3.3	45.9	27.6	17		110	5.6	140	4.4			300
QDM2474	0	0				4420		31.4	44	14.2	98	101			1	2	2021-12-16 16:30:27	2021-12-16 17:30:27	2021-12-17 08:57:27	48.29	112.815	64	1	7.2	44.3	5.5	49	89.1	54	33.6	19.7	1.3	101	20	92.901	95.858	29.4218	10.1	34.3	42	17.8		115	8.3	131	3.6	89	73	300
MK020	0	0	17.4485			10752		11.8	97	13.4	98	105	24	6.7	1	1	2013-07-08		2013-07-08	670.687	11.8675	35	0	6.4	56	4.77	39.2	82.2	44	27.5	15.9		105	20					28	39	52		225	3.7	134	3.2			301
QEM632	0	0	0.6			5875			104	15.2	95	114	22.5	9.3	1	1			2013-01-05	78.4789		55	0	9.4	35.9		40.9		71	40.6	22.1		122	24
QEM644	0	0	1.29929			2811		31	89	14.3	96	103		6.9	1	1			2013-02-09	79.3087		39	0	7.7	72.1		45.8		49	20.9	7		110	24
QEM641	0	0	0.6			5765		27	95	14.1	96	121	26.3	6	1	1			2013-02-03	219.442		24	0	6.1	64.1		41.3		71	17.3	17.4		134	26
QEM640	0	0	0.6			5340				12.6	98	105			1	1			2013-02-02	33.7414		48	0	5.9	66.7		40.4		90	21.2	12.1		116	26
QEM633	0	0	12.8857			3478		19	110	11.3	92	92		7.6	1	1			2013-01-08	136.979		57	0	4.7	76.3		37.3		69	17.9	5.8		116	19
QEM637	0	0	2.40819			6607			115	15	95	143		7.6	1	1			2013-01-19	46.3615		52	0	7.3	66.8		42.8		56	18.8	13		148	22
PCM030	0	0	6.01467	9427.37	12327.7	1175	2279.01	20.6	108.6	13.1	96	101	21	5.1	1	1	2016-11-28 17:30:00	2016-11-28 13:30:00	2016-11-28 17:30:00	195.272	114.82	45	0	6.78	65.2	4.72	40.3	85.4	41	19.3	14.9	0.3	139	25				7	29	29	26	34	110	7.9	136	3.7	85	86	300
QDM2286	0	0				213			101	13.4	99	116			1	2	2021-06-09 06:40:27	2021-06-09 10:00:27	2021-06-09 10:20:27	87.15	38.4	54	0	4.8	48.8	4.98	42.9	86.1	55	24.8	15.5	10.2	147	18	53.4098	37.59	4.80797							2.7	133	3.6	78	80	300
KK028	0	0	0.6	1594.69	18335.4	20750	959.95	13.7	60	9.6	100	90	23.4	6.4	1	1	2013-02-06		2013-02-06	341.319	34.719	10	0	8.3	64	5.36	30.4	56.7	177	15.6	17	0.7	90	26				5.9	38.5	32.1	7.6		143	5.4	136.3	3.7			304
QEM680	0	0	9.12994			12656		17	133	13.3	99	91			1	1			2013-06-12	169.469		46	0	5.9	67.3		40.9		25	11.6	18.9		102	20
PCM272	0	0	0.6	9050.54	29563.8	77203	4389.86	31.3	98	12.3	97	99	18.2	6.1	1	1			2017-08-25	448.081		61	0	5.08	2.85	4.65	38.8	82.9	45.7	1.12	0.876	0.181	99	18
QEM664	0	0	60.6368			17148		31	67	11.9	98	80		7.2	1	1			2013-04-15	567.815		72	0	6	79.4		36.4		26	12.3	8.3		110	28
MK022	0	0	1.86305			6372		33.7	88	16			18.05	5.5	1	1			2013-07-22	189.989		36	0	7.2		5.32	47.7	89.7	16	24.4
QEM754	0	0	26.1938			280		24.8	89	16.6	98	130	23.6	6	1	1			2013-11-21	725.26		72	0	4.3	60.1		50.6		115	21.1	16.5		133	20
QEM989	0	0	14.1928			48950		44.7	193	12.6	98	135	16.2	7.4	1	1			2015-11-12	227.446		57	0	11.1	71		37.1		23	17.2	11.8		150	22
MK010	0	0	5.47486	3138.6		9348	1835.31	10.9	71	9.8	100	116		6.7	1	1	2013-04-15		2013-04-15	188.58	117.919	55	1	3.8	52.1	5.21	30.7	59	127	36.1	11.8		116	22					30	39	65		106	3.5	134	3.1			300
MK048	0	0	3.39192			11614			145	11.2	100	106			1	1	2014-03-04		2014-03-04	366.507	64.9475	41	1	6.2	63.9	4.16	33.4	80.2	72	25.9	10.2		106	20					33	47	41		225	6.7	134	3.7			300
KK033	0	0	8.11655	3853.15	48505.5	22150	1342.38	24		11	96	145	24.3	6.4	1	1	2013-02-14		2013-02-14	215.969	800.473	54	0	10	71.2	4.73	35.3	74.6	75	7.5	17.1	1.2	145	20										7.1	135	4.1			300
QDM2400	0	0				306		13.1	76	15.5	98	132		5.31	1	2	2021-09-01 20:49:27	2021-09-01 23:00:27	2021-09-02 08:55:27	27.6	95.8082	22	0	7.7	75.9	7.09	49.9	70.4	151	12.7	8.5	2.2	138	20	95.8082	8.805	4.41728		42.8	37	175	80	171	4.2	134	4	86	79	300
PCM249	0	0	35.0086	8715.11	23105.7	27160	6421.28	30.1	131	16.2	96	93		9.8	1	1	2017-07-06 22:30:00	2017-07-06 09:25:00	2017-07-06 22:30:00	264.417	56.7624	57	1	7	81.9	5.08	49.7	97.9	29	12.6	4	0.4	105	20				12.5	39	29	17	22	63	8.5	133	4.7	86	67	300
MK049	0	0	1.51135			9998			58	9.9					1	1			2014-03-04	155.835		11	0	4.4	55.2	3.64	28.8	79.2	154	30.4	14.4
KK009	0	0	2.07955	4231.42	17511.1	10620	1077.45	9	84.3	14.6	97	125	26	7.2	1	1	2012-12-04		2012-12-04	159.63	22.8316	35	0	7.2	48.2	5.56	44.4	79.9	29	24	23.8	0.9	125	22				2.4	42.4	29.5	23.6		78	4.7	132	3.6			302
PCM192	0	0	3.93285	7466.09	175732	80363	14964.9	46.6	110	14.8	98	100		8.2	1	1			2017-05-25	399.103		42	0	10.5	78.9	4.99	39.8	79.8	27	9	12.1
QDM2161	0	0				14613		20.8	87	14.9	98	120		7.9	1	2	2021-02-22 15:38:27	2021-02-22 18:30:27	2021-02-23 09:45:27	60.68	39.8617	53	0	3.5	32.2	4.83	45.8	94.8	98	28.8	32	4.3	128	20	57.0633	14.273	35.4492	5.1	41.1	23	28.5	31	30	5.2	136	3.7	94	88	300
MK072	0	0	9.69472			7177		20.9	171	14.8			23.4	8.6	1	1			2014-08-25	693.722		53	0	4.7	71.5	6.62	44.4	67	56	20.9	7.6
QDM2171	0	0				251		19.4	99	12.2	100	122			1	2	2021-02-25 11:35:27	2021-02-25 15:15:27	2021-02-26 09:00:27	130.56	113.762	66	0	6.3	47.1	4.42	38.8	87.8	96	29.3	19	3.8	127	20	185.456	26.031	76.5757	5.6	34	37	12.4		72	4.7	134	3.9	84	76	301
QEM908	1	1	4.04874	19291.5	122039	30822	3198.74	36.4	172	8.6	97	101	11.9	4.6	1	1			2015-01-07	265.225		61	0	9.3	66.2		26		26	21.4	8.9		151	24
PCM319	1	1	3.28126	7277.12	98611.8	27473	3291.65	69.4	312	15.9	98	107	26.5	6.4	1	1	2017-10-10 19:20:00	2017-10-10 15:53:00	2017-10-10 19:20:00	226.387	38.9281	35	0	7.6	77.6	6.28	48.5	77.2	34	13.7	8.7		120	20					38	35	85	41.9	136	15.9	132	3.7	105	70	301
QEM662	1	1	59.773	9114.33	1.50948e+06	3863	1550.94	17	116	12.8	93	80	24.6	6.3	1	1			2013-04-12	209.952		46	0	7.5	76.4		37		47	15.7	7.5		108	45
QEM223	1	1	132.095	18790	31858.3	237648	14851.8	142	221	12.8	96	80	15.5	5.9	1	1			2011-05-11	569.077		66	0	3.3	58.1		37.1	80.8	8	30.1	11.8		123	24
PCM254	1	1	41.3437	20723.5	7147958	204080	11494.2	39.8	105	13.9	95	90	16.8	5	1	1	2017-07-13 14:38:00	2017-07-13 14:30:00	2017-07-13 14:38:00	929.181	641.05	54	0	7.4	75.3	4.54	39.8	87.7	13	15.6	9.1		90	21					30	28	35	43	237	11	127	4.1	95	58	300
PCM055	1	1	4.5153	11611.4	65168.9	440000	8305.07	25.7	70	13.2	98	102	21.1		1	1	2017-01-08 21:41:00	2017-01-08 20:00:00	2017-01-08 21:41:00	158.997	172.997	43	1	5.9	82.9	4.97	35.1	70.6	27	9.5	8.3		106	20					32	23	22.6	27	138	5.4	131.7	3.9	102	70	300
PCM355	1	1	5.66004	4943.02	20014.3	2714	7801.35	24.1	83	14.9	100	79	27.4	6.8	1	1	2017-11-03 23:55:00	2017-11-03 22:00:00	2017-11-03 23:55:00	243.921	49.1554	45	0	6.7	74.1	5.4	39.7	73.2	70	11.8	13.7		79	20				9	41	35	21	21	108	4.6	136	3.5	110	46	300
QEM946	1	1	8.78763	12210.1	255461	128808	1620.54	131	206	13.2	100	110			1	1			2015-05-28	950.776		46	1	11.4	84.9		41.8		36	12.2	2.9		110	24
QEM785	1	1	5.935	1458.3	63442.9	5746	420.61		220	10.8	95	74		7.5	1	1			2014-01-22	269.693		60	0	8.4	67.1		33.3		85	19.3	13.1		100	22
PCM211	1	1	13.5684	12489.6	98544.9	37164	3063.77	105.9	75.9	10.7	99	121	18.9	6.6	1	1			2017-06-05	2296.78		40	0	8.05	63.7	3.58	30.2	84.4	49	22	14.2	0	121	20
QEM121	1	1	18.3944	13014.3	81861	61778	7535.02	66.8	215	16.1	94	70	12.4	7.1	1	1			2011-02-18	957.596	76.862	42	0	15.8	73.7		51.8	76.6	8	20.2	6.1		124	40										12.6	132	4.4	104	83	301
PCM053	1	1	12.6031	5702.86	34492.3	14239	4009.1	27.8	99	14.3	90	117	14.9		1	1	2017-01-04 20:30:00	2017-01-04 16:20:00	2017-01-04 20:30:00	174.345	109.959	26	0	7.5	64.3	5.56	43.3	77.9	21	15.6	8.3		117	20				13.9	31	28	31	33	107	6.9	130	3.7	96	72	300
PCM347	1	1	7.52119	11763.2	33094.8	144000	10653.4	22.4	187	8.51	96	91	16.6	6.33	1	1			2017-10-31	443.711		70	1	3.27	2.24	4.2	26.9	64.1	37.3	0.528	0.264	0.167	91	20
PCM337	1	1	0.6	3245.54	6621.2	2530	2547.76	27	529.8	8.3	97	101	19.5	5.2	1	1	2017-10-24 18:15:00	2017-10-24 03:00:00	2017-10-24 18:15:00	35.3322	26.0724	55	1	3.49	38.1	3.13	25.5	81.5	60	33.5	26.9	0.9	107	23				17.7	22	41	24	26	209	28	133	4.4	56	60	300
QEM309	1	1	6.89952	4880	70378.6	108041	4780.68	58.1	85	12.3	97	103	24.7	6.3	1	1			2011-07-04	139.739		22	0	6.5	53.7		37.4		49	23.7	21.7		104	24
QEM343	1	1	5.42319	14046.7	76869.2	340954	4460.34	23.5	213	8.9	87	90	12.8	11.1	1	1			2011-11-04	156.558	122.25	54	0	11.4	81.5		27.7		64	5.9	8.7		101	36										26.3	136	4.3	101	80	300
QEM841	1	1	2.72385	10412	58501.3	348436	1833.96	29.7	136	13.3	96	60	17.1		1	1			2014-06-09	1133.2		73	0	10.4	74.9		40		33	9.3	12.1		107	24
QEM978	1	1	84.5019	1847.59	110910	13600	423.35	47	188	15.4	92	78			1	1			2015-09-15	379.642		45	0	5.5	62.8		44.4		62	22.2	14.4		110	20
PCM013	1	1	6.75624	9619.68	20566.3	113530	3219.91		1104	9.7	96	101	20.3	4.6	1	1			2016-11-16	153.314		48	1	18.8		3.28	27.9	84.9	108	41.1	3.5		101	20
PCM252	1	1	8.77442	9728.23	55202.2	240640	5064.49	18.3	227	13	99	124		8.32	1	1			2017-07-12	324.596		65	0	9.3	76	4.58	40	87.3	41	8.1	15.9		124	18
QEM955	1	1	30.4013	1439.76	209801	20689	417.88	54	139	18.2	100	103			1	1			2015-07-02	583.347		45	1	8.3	89.2		52.4		69	8.6	2.2		111	20
QEM471	1	1	8.7188	11663.3	79293	3360	6798.24	94.8	146	15.3	98	105	21	5.7	1	1			2012-03-05	261.722		48	0	12	87.1		46.3	84.8	14	5.1	7.3		130	20
QEM199	1	1	10.5281	10640	30140.2	139793	6392.34	160	253	12.8	93	100		8.1	1	1			2011-05-04	321.636	126.755	50	1	5.9	66.6		37.1	78.4	22	20	13.4		100	36										20.2	128	4.5	98	70	300
QEM251	1	1	14.9882	6780	28444.3	16632	2932.16	37.1	91	12	94	80		6.7	1	1			2011-05-25	412.635	122.645	62	0	6.6	63.8		36.2		56	12.6	19.6		80	34										7.8	125	9.1	80	50	300
PCM049	1	1	40.9117	16705.7	8595.15	340954	24949.3	25	84	11.9	98	90		7.1	1	1			2017-01-19	1059.59		96	1	8.8	3.5	5.24	37.7	71.9	25	12.5	10		91	22
QEM606	1	1	12.7227	1909.68	10470.5	5300	2888.87	12.2	117	11.3	95	73	22.7	7.5	1	1			2012-11-04	124.712		81	0	5	42.7		31.7		72	34.9	20.2		134	26
QEM308	1	1	5.40595	8546.67	23864.5	168279	3818.99	25.7	99	14.6	94	111	19	16.3	1	1			2011-07-04	174.803	8.81462	69	0	9.9	26.8		46.2		12	10.2	61		140	28										6.8	133	3	64	80	300
QEM732	1	1	1.99324	4239.6	130158	144000	920.63	5.9	104	8.7	95	96	20.4	6.7	1	1			2013-09-17	119.991		74	1	3.9	73		25.5		57	10.9	12		128	26
PCM236	1	1	0.6	7558.12	28559.8	291	2902.31	6.9	279	10.8	97	108			1	1	2017-06-21 20:40:00	2017-06-21 09:00:00	2017-06-21 20:40:00	63.0099	138.323	59	0	6.7	64	3.84	28.1	73.1	119	22.6			127	24					25	28	27	28	104	23.4	133	3.1	60	74	300
QEM545	1	1	4.65088	14552	547111	120702	6624.23	101.5	145	11.5	97	122	23.2	6.3	1	1			2012-07-03	212.871		72	0	6.5	65		31		21	19	14		122	28
PCM282	1	1	2.18004	36057.7	28165.6	43014	10275.9	279.1	995	7.8	97	99	12.6		1	1	2017-09-01 23:50:00	2017-09-01 21:30:00	2017-09-01 23:50:00	477.041	158.784	46	0	23.1	53.1	2.45	22.3	91	46	24.3	21.5	0.7	111	30				198.9	24	25	56	63	78	51	130	5.1	78	66	305
PCM153	1	1	11.4102	11841.4	164327	325294	2709.7		84.2	14.4	93	107	20.1	5.1	1	1	2017-05-02 20:20:00	2017-05-02 15:45:00	2017-05-02 20:20:00	1496.35	330.628	48	1	16.4	62.9	5.23	40.6	77.6	37	27.7	8.8	0.2	129	21										8.1	129	4.4	104	86	302
QEM663	1	1	3.05648	7001.04	75714.8	134400	717.57								1	1			2013-04-13	76.8231		44	0
QEM557	1	1	9.66277	5016.72	13924.1	1678	2475.46	55.8	134	11.2	96	101	20.3	6.4	1	1			2012-08-16	206.207		62	1	6.1	48		31.8		98	18.6	32.8		101	24
PCM070	1	1	593.302	2067.68	2.51304e+06	430632	2101.26	79	110	12.8	98	101	15.4	5.7	1	1			2017-02-04	8973.42		57	0	9.05	70.6	4.98	38.7	25.7	79	14.4	14.4	0.3	114	23
QEM407	1	1	0.6	3296.67	23731.3	1805	1843.97	11.9	122	11.7	94	115	21	5.9	1	1			2011-12-10	54.9828		31	0	9.5	67.6		33.7	86.7	33	13.6	18.2		119	24
QEM839	1	1	38.1761	2255.42	466604	414096	817.54		103	9.8	87	80	24.1		1	1			2014-06-04	1051.45		72	1	7.3	68.8		32.6		70	14.8	13.8		126	25
QEM286	1	1	4.56119	13146.7	34449.5	6669	4946.98	14.5	196	10.5	98	80	23.1	8.8	1	1			2011-06-10	268.022		59	0	5.7			30.4		40	33.1	13.2		100	22
QEM679	1	1	2.99702	8298.68	524538	51873	1452.83	25	410	13.4	97	100	23.5	7	1	1			2013-06-07	930.121		77	0	7.2	83.4		41.3		38	7.8	7.8		132	20
PCM127	1	1	40.4798	11105.1	199801	38282	4271.3	66	74.7	12.4	96	106		7.8	1	1	2017-04-01 14:20:00	2017-04-01 10:00:00	2017-04-01 14:20:00	612.99	157.43	25	0	9.56	63.4	4.5	37.3	82.9	46	21.4	14.1	0.9	115	21				42	25	31	40	42	114	5	133	4.3	72	70	300
QEM907	1	1	2.81895	4665.3	57221.8	2164	382.5	25.6	281	11.4	97	74	20.2		1	1			2015-01-05	326.274		75	0	6.2	63.7		37.4		35	16.1	13.2		108	25
QEM831	1	1	80.1612	7038.12	256471	71878	1482.72	31.1	58	15.5	96	74	22.6	6	1	1			2014-05-28	1116.75		76	0	6.5	76.5		46.7		42	12.5	6.6		100	26
QEM672	1	1	24.4351	7204.96	166029	11814	994.43					98			1	1			2013-05-02	1017.24		66	0										98
PCM124	1	1	8.47729	15425	816911	46440	3017.92	27.2	140.8	14.8	93	101	16.9	7.1	1	1			2017-03-28	2396.78		36	0	10.63	67.8	5.33	43.9	82.4	22	17.5	12.1	2	103	34
PCM010	1	1	18.6886	12261.3	83589.4	9759	9801.07	23.8	155.4	10.5	93	108	15.6	4.6	1	1	2016-11-03 17:03:00	2016-11-03 19:00:00	2016-11-03 17:03:00	278.904	450.588	52	0	7.43	68.8	4.46	33.1	74.2	37	22.6	8.3	0	141	44				17.4	29	37	50	65	106	19.1	130	3.6	107	77	300
PCM156	1	1	0.6	9673.07	11678.6	3196	2662.91	11.9	1292.9	7.9	97	120	12.7	4.5	1	1			2017-05-05	426.546		50	1	13.23	44.7	3.57	22.6	63.3	55	37.6	16.9	0.6	123	23
QEM731	1	1	1.65865	1930.32	45346.5	5769	252.02		89	6.7	96	72	23.9		1	1			2013-09-17	186.099		64	0	4.2	69.4		21.8		53	10.4	16		80	24
QEM689	1	1	31.2651	18550	2.72977e+06	425784	12188.2	140	563	7.1	94	80	14.6	7.7	1	1			2013-06-23	1147.52		51	1	12.5			33.9		16				146	42
PCM234	1	1	2.18004	2748.81	15261	15773	3532.04	23.1	88	6	97	126			1	1	2017-06-21 16:30:00	2017-06-21 16:20:00	2017-06-21 16:30:00	354.661	8.92724	45	1	3.9	68.9	2.77	16.3	59	58	18.7	15.1		136	20				8.5	38	30	22	26	72	3.5	131	3.6	112	68	300
PCM250	1	1	1.37189	8076.03	16932.3	58846	5622.43	18	1182.6	6.7	96	91	11.2		1	1	2017-07-08 00:30:00	2017-07-07 19:40:00	2017-07-08 00:30:00	259.929	391.548	61	1	17	71.4	2.68	17	63.3	85	16.8			123	22					26	26	15	18	59	80.5	129	5.3	90	61	300
QEM688	1	1	8.75588	15936.2	105261	539465	2452.83	115			86	76			1	1			2013-06-15	576.687		21	0										107	36
QEM939	1	1	94.3279	6667.37	214729	40475	528.98	77.8	105	14.1	100	116			1	1			2015-04-21	1380.84		57	0	8.8					56				116	18
QEM861	1	1	6.70216	16473.8	2.08435e+06	27473	534.63	139.6	594	14.4	97	78	17.1		1	1			2014-07-21	985.742		61	0	11.6	48.8		44.6		66	24.2	21.3		132	25
QEM362	1	1	14.051	15180	629444	506218	10785	151.2	342	8.7	68	96	13.6	6.8	1	1			2011-09-19	669.486	126.489	62	1	22.3	86.5		22.9		27	7	5		113	30										40.8	129	6.3	99	80	303
PCM144	1	1	2.45284	10956.5	57315.1	40475	10679	133.1	114	14.8	97	86	21.6	4.8	1	1	2017-04-25 15:27:00	2017-04-25 12:00:00	2017-04-25 15:27:00	181.005	323.911	48	0	5.2	44.6	5.22	44.6	85.5	39	40.8	13.2	0	109	21				94.8	32	30	22	143	212	11.2	129	3.3	105	70	308
QEM726	1	1	1.56987	16750.9		47424	3125.1	116	209	9.8	92	140	23.8	21.3	1	1	2013-08-27		2013-08-27	633.288	68.9086	64	0	15.6	66.7		29.6	63.1	75	21.8	11.5		140	22					20	32	65	47	122	17.7	134	3.8	118	113	300
PCM251	1	1	36.3044	62736	307719	208634	10244.5	427.5	864	9.2	84	86	11.9	5.1	1	1	2017-07-09 01:30:00	2017-07-09 01:10:00	2017-07-09 01:30:00	686.711	205.32	48	0	56.5	27.8	2.89	25.3	87.5	42	46.4	23.4	0.9	109	29				256.5	29	28	48	48	119	44.6	131	4	68	49	302
REM018	1	1	11.9023	60000		240640	3405.93	84	230	8.3	93	97	11	10	1	1			2016-02-28	2777.38	1104.27	58	0	18.15	93	3.12	25.4	81.4	104	4.2	2.4	0	124	24					26	38	31	54	93	27	128	4	92	90	300
PCM126	1	1	8.95947	37897.5	89827.4	24792	3462.65	78.9	668.1	11.6	96	95	22.6	5.4	1	1			2017-03-31	880.799		39	0	6.7	44.8	3.78	33.1	87.6	18	38.5	12.4	4.2	99	20
QEM448	1	1	23.0583	21280	2.17212e+06	3741	28208.2	234.2	258	11.8	92	90		6.4	1	1			2012-01-27	1292.18		51	0	4.3					77		2		102	29
QEM245	1	1	2.49101	4363.33	55879.6	113530	3818.99			12.3	97	76		4.2	1	1			2011-05-23	290.044		72	0	9.8			39.3		42		4.3		100	22
PCM034	1	1	1.84176	7538.56	17958.4	173		82.1	50.3	9.9	98	93	11.5	5.6	1	1	2016-12-10 15:05:00	2016-12-10 12:00:00	2016-12-10 15:05:00	125.934	62.7838	20	0	4.47	61.6	3.72	30.3	81.5	48	32.4	5.1	0.2	103	24				65.6	29	43	32	149	124	14.6	142	3.3	102	76	300
QEM487	1	1	7.93532	8230	25632.9	39564	3400.54		141	12.5	93	74	19.8	11	1	1			2012-03-23	243.038		32	0	2.9	78.9		35	88	23	13.9	6.6		113	34
QEM711	1	1	13.4324	25724	44679.7	392442	5143.52	110.3	127	6	66	72	8.4	7.2	1	1			2013-07-24	1908.42	1232.64	23	0	50	69.7		17.9		144	15.1	12		102	39										11.3	131	4.5	124	79	300
QEM764	1	1	0.6	5348.18	74737.7	210100	655.48	31.7	239	14.1	86	120		7.8	1	1	2013-12-10		2013-12-10	189.575	33.2344	61	0	8.2	61.2	5.4	41.2		35	13.8	25		120	32					37.8	31	36.5		78	16.5	133	4			300
PCM131	1	1	23.3463	5982.3	103722	28000	11609.8	62.3	111.6	13.8	99	108	19.1	7.7	1	1	2017-04-08 11:00:00	2017-04-08 04:40:00	2017-04-08 11:00:00	264.501	553.462	45	0	2.78	72.3	5.05	40	79.2	32	21.9	5.4	0	108	20				30.4	28	34	33	64	89	12.7	131	4.3	91	77	50
QEM706	1	1	27.5217	17410.5	91088.5	39214	1059.97	61	314	12.4	93	92	23.6	5.2	1	1	2013-07-17		2013-07-17	746.754	102.976	72	0	3.2	47.1		42.1		9	24.7	28.2		92	31				51.3	26	32	51	66	124	20.6	133	3.8			300
PCM247	1	1	4.5753	9497.15	46861.2	66626	3977.98	63.4	104	14.3	97	103	17.9	8.9	1	1	2017-07-06 12:16:00	2017-07-06 12:00:00	2017-07-06 12:16:00	222.91	41.9921	56	1	5.4	59.1	5.12	42.5	83	31	32.6	7.5	0.4	103	20				34.1	38	27	131	107	83	8.4	129	3.5	84	67	300
QEM704	1	1	29.69	8113.3	3.27368e+06	2714	892.2	115	186	8					1	1			2013-07-13 12:00:00	1010.97		62	0	4.8	59.3		23		46	29	11
QEM649	1	1	4.2351	8669.43	148165	109460	1103.27		107	13.5	93	111		7.6	1	1			2013-02-25	262.619		56	1	5.6					37				134	32
PCM026	1	1	17.236	19980.3	236206	139793	8345.14	59.5	190	15.5	97	107	16.7	6.5	1	1			2016-11-26	1520.44		48	0	5.2	60.7	6.85	49.1	71.7	21	33.3	6		147	24
PCM067	1	1	0.6	1264.73	41813	39564	1745.56	16	354	13.7	99	84	16	7.7	1	1			2017-02-04	178.876		41	0	8.3	15	4.93	41.6	84.3	83	18.3	23.4		84	18
QEM766	1	1	13.7331	21645.8	228724	131383	5338.21	315	724	3.8	70	100	7.1	10.3	1	1			2013-12-17	565.298	134.089	52	0	29	46.7		10.8		135	14.3	16.5		113	50					22		442	1721	142	50.4	124	6.4	84	58	300
QEM943	1	1	29.8254	4998.98	52349	14514	1099.92	23.7	289	13.7	99	80	19.4	10	1	1			2015-05-11	515		74	0	5.8	81.6		41.3		16	12.2	6.2		100	20
QEM497	1	1	0.6	7659.2	1.0194e+06	430632	6199.17	181.4	145	15.2	88	100	16.1	8	1	1			2012-04-27	566.556	27.7709	61	0	8.7	48.2		43.4	91.6	24	22.7	18.5		134	36										13.4	136	3.9	106	90	300
QECK045	2		0.6		22435.8					11.2					0	1			2014-10-30 12:00:00	414.774	63.2016	36	1	7.1	54.3	4.94	34.8	70.4	349	36.5																			300
QECK009	2		0.6		36271.7					15.3					0	1			2013-09-09 12:00:00	131.952	89.8827	49	0	7	65.7	6.24	45.7	73.2	419	22.3	4.7	4.5																	301
QECK005	2		0.6												0	1			2013-08-15	68.6228		29	0
QECK039	2		0.6		32951.8					13.6					0	1			2014-10-20 12:00:00	165.357	269.456	51	0	7.9	47.9	5.23	41.1	78.6	226	43.2																			300
QECK029	2		3.19424		37055					12.2					0	1			2014-09-05 12:00:00	467.871	8.40784	32	1	6.7	6.4	5.23	38	72.7	382	37.8																			300
QECK003	2		2.17758												0	1			2013-03-26	306.848		26	1
QECK019	2		0.6		24761.8					13.2					0	1	2014-01-13		2014-01-13	314.599	74.8105	37	0	10.3	55.2	5.19	41	79	444	30.6	6.8	6.3				74.8105													300
QECK025	2		0.6							10.4					0	1	2014-07-16		2014-07-16	200.527	65.7246	38	1	7.8	51.4	6.02	35.6	59.1	324	41.1						65.7246													300
QECK035	2		0.6		258326					16.8					0	1	2014-09-30		2014-09-30	55.4301	112.573	32	0	9	64	5.21	45.1	86.6	357	3						112.573													301
QECK008	2		4.7935												0	1			2013-09-02	303.341		54	1
QECK017	2		0.6		15406.4					12.3					0	1	2014-01-09		2014-01-09	134.028	61.1211	31	1	7.9	58.8	5.94	39.9	67.2	280	35.8						61.1211													300
QECK028	2		2.59		12159					12.5					0	1	2014-09-02		2014-09-02	128.421	58.3937	24	1	8.6	11.4	4.53	38.3	84.5	350	32.2						58.3937													300
QECK030	2		1.54												0	1			2014-09-15	278.904		26	1
QECK047	2		1.57781		122072					15.6					0	1			2014-11-05 12:00:00	153.314	9.85814	63	0	6.3	47.1	5.06	45.6	90.1	194	37																			300
QECK010	2		5.76554		62887.2					15					0	1	2013-09-10		2013-09-10	295.797	39.7573	49	0	6.5	27	4.46	41.5	93	200	41.8	1.8	28.4				39.7573													302
QECK023	2		17.2745		10352.6					12.9					0	1	2014-04-21		2014-04-21	95.4831	57.2118	29	1	7.6	57.4	4.91	40.3	82.1	378	33.3	7.6	1				57.2118													301
QECK043	2		1.9054							13.8					0	1			2014-10-28	214.258		35	1	7.7	66.7	4.94	40.1	81.2	356	27.5
QECK034	2		2.59898		42910.3					13.7					0	1	2014-09-29		2014-09-29	1058	40.0098	32	1	7.7	53	5.01	13.7	83.2	482	2.8						40.0098													303
QECK022	2		1.68803		18090					13					0	1	2014-04-21		2014-04-21	267.402	50.8824	25	1	5	51.9	4.26	38.2	89.7	266	32.6	10.5	2.8				50.8824													300
QECK020	2		0.6												0	1			2014-01-28	240.969		23	0
QECK044	2		3.17858							14.2					0	1			2014-10-29	138.376		33	1	10.6	69.2	4.92	42.1	85.6	348	27.7
QECK002	2		1.89932												0	1			2013-03-14	44.8116		65	0
QECK041	2		0.6		95135.5					15.9					0	1			2014-10-24 12:00:00	122.618	12.8286	18	0	8.6	44.9	5.1	44.9	88	212	45																			300
QECK026	2		0.6		51019.2					17.5					0	1			2014-09-28 12:00:00	249.232	127.732	48	0	6.7	59.1	5.81	49.8	85.7	275	30.1																			300
QECK012	2		0.6	1146.51	22707.2					15.9					0	1			2014-03-11 12:00:00	116.813	68.3621	22	0	4.9	47.9	5.51	46.9	85.1	274	2.1																			300
QECK031	2				45963.4					13.2					0	1	2014-09-15		2014-09-15	278.904	17.8914	29	1	8.8	61.4	4.92	40	81.3	330	33						17.8914													301
QECK046	2		3.15801		112211					13.5					0	1	2014-11-01		2014-11-01	215.984	234.394	42	0	8.1	46.3	4.85	38.9	80.2	341	29.8	20.4	2.8				234.394													300
QECK037	2		3.22977							13.7					0	1			2014-10-16	283.559		15	1	12.7	59.8	4.65	39.6	85.2	276	31.4
QECK013	2		0.6		13470.5					13.4					0	1	2013-11-29		2013-11-29	217.712	19.186	28	0	11	52.5	4.46	39.5	88.6	352	35.1	7	4.4				19.186													300
QECK032	2		2.58949		15759.7					11.9					0	1			2014-09-26 12:00:00	422.103	16.2329	31	1	8.9	54.9	5.63	37.5	66.6	349	3.5																			300
QECK021	2		0.6							16.8					0	1			2014-02-18 12:00:00	194.56	40.7285	24	0	8.2	75	5.5	48.1	87.5	267	15.9																			300
QECK024	2		0.6		16096.7					13.1					0	1			2014-04-24 12:00:00	146.685	50.7089	25	1	9.7	52.8	5.37	39.6	73.7	280	37.9																			300
QECK001	2		10.2161												0	1			2013-03-12	422.046		29	0
QECK011	2		4.72232		144279					15.9					0	1	2013-09-10		2013-09-10	368.384	47.3967	67	1	5.2	55.6	4.9	45.8	93.5	157	31	6.4	4.8				47.3967													300
QECK033	2		1.5434		20489.5					12.8					0	1			2014-09-29 12:00:00	522.409	96.5971	27	1	5.5	60.3	5.06	37.7	74.5	421	28.8	8.9	1																	300
QECK016	2		0.6		20849.3					13.8					0	1	2014-01-08		2014-01-08	233.37	90.7146	38	1	7.1	56.4	4.64	40.1	86.4	268	35.5						90.7146													302
QECK040	2		0.6							17.2					0	1	2014-10-23		2014-10-23	132.568	20.1934	31	0	6.6	46.2	5.91	49.2	83.2	363	45.3						20.1934													300
QECK042	2		0.6		470301					15.2					0	1			2014-10-27 12:00:00	309.211	15.7236	31	0	8.7	54.4	6.21	43.6	70.2	234	30.3	12	2.2																	300
QECK049	2		18.3944							14.1					0	1	2014-11-10		2014-11-10	254.789	68.1541	26	1	7.8	53.3	4.73	40	84.6	252	21.8	19	4.7				68.1541													300
QECK018	2		2.39981		59180.8					15.8					0	1			2014-10-09 12:00:00	590.934	121.259	26	0	9.2	80.4	5.54	46.6	84.1	329	15.8																			300
QECK048	2		1.62198		41727.2					12.9					0	1			2014-11-06 12:00:00	88.4221	33.4594	53	1	6.1	55.4	5.75	40.8	71	265	36																			300
QECK027	2		1.522		16312.7					13.8					0	1			2014-09-28 12:00:00	151.678	40.9158	39	0	7.5	55.1	4.78	40	83.7	360	36																			300
QECK004	2		0.6												0	1			2013-04-08	71.0692		49	0
QECK015	2		0.6		5814.34					11.9					0	1			2014-01-08 12:00:00	179.526	16.9386	28	1	7.8	65.8	5.21	37.5	72	290	24.5																			302
QECK050	2		0.6		40393.3					14.5					0	1	2014-11-11		2014-11-11	199.673	27.4446	35	0	5.3	52.3	5.37	42.6	79.3	277	29.7	8.6	7.9				27.4446													300
QECK038	2		1.53353		202804					15.6					0	1			2014-10-17 12:00:00	227.737	48.5198	41	1	8.1	60.5	4.53	44	97.1	307	28.3																			300
QECK014	2		79.3541		40699.6					14.5					0	1			2013-12-02 12:00:00	575.34	15.5797	27	1	8.3	56.5	5.17	42.8	82.8	364	36.1																			300
QECK036	2		0.6		28268.1					13					0	1			2014-10-01 12:00:00	312.285	207.705	30	1	10.6	55.4	5.03	38.6	76.7	348	36.7																			300
QECK006	2		0.6												0	1			2013-08-27	128.321		24	0
[truncated: 11 more columns]

## Sheet: Sheet2
					date	date	date	date
					2015-01-05	2017-05-05	2013-06-15	2017-03-31
					2014-05-28	2013-09-17	2015-04-21	2012-01-27
					2013-05-02	2013-06-23	2014-07-21	2011-05-23
					2017-03-28
